# Supplementary material for: Sounds Move a Static Visual Object
Source: PLoS One. 2010 Aug 19;5(8):e12255. doi: 10.1371/journal.pone.0012255 (PMC2924383; doi:10.1371/journal.pone.0012255)
Supplement: Video S2 — Adapting Stimulus. Demonstration of adapting stimulus. Two white circles placed side by side are presented in alternation, producing visual apparent motion perception. The onsets of the two circles are synchronized to a tone burst of high (2 kHz) and low (500 Hz) frequency, respectively. (1.77 MB ZIP) [file pone.0012255.s003.zip]

Archive with 1 entries (1 files):
- 125900_0_vid_7_l1pskw.mov
